# Supplementary material for: Effects of Whole-Body Electromyostimulation on Jumping, Sprinting and Agility Performance in Sportspeople and Athletes: Systematic Review and Meta-Analysis
Source: J Funct Morphol Kinesiol. 2026 Jan 13;11(1):33. doi: 10.3390/jfmk11010033 (PMC12821516; doi:10.3390/jfmk11010033)
Supplement: Supplementary file 1 [file jfmk-11-00033-s001.zip]

Archive with 1 entries (1 files):
- jfmk-4061651-supplementary.pdf
